# Supplementary material for: Phytoplankton Responses to Bacterially Regenerated Iron in a Southern Ocean Eddy
Source: Microorganisms. 2022 Aug 16;10(8):1655. doi: 10.3390/microorganisms10081655 (PMC9413495; doi:10.3390/microorganisms10081655)
Supplement: Supplementary file 1 [file microorganisms-10-01655-s001.zip]

Archive with 1 entries (1 files):
- microorganisms-1828973-supplementary.pdf
